# Supplementary material for: Semiparametric approach to characterize unique gene expression trajectories across time
Source: BMC Genomics. 2006 Sep 13;7:233. doi: 10.1186/1471-2164-7-233 (PMC1592090; doi:10.1186/1471-2164-7-233)
Supplement: Additional File 5 — L data set. L data set estimates per cDNA and age. [file 1471-2164-7-233-S5.xls]

## Sheet: datasetLbmcbioinformatics
cDNA	0	4	8	12	17
1	1.672	3.7154	4.0552	3.4339	4.3827
2	2.5332	2.0877	1.6137	2.0366	0.8855
3	2.3537	1.8449	1.5984	1.7131	1.5467
4	0.8673	0.2996	-0.02127	0.1446	-0.09622
5	-0.4591	0.1509	0.9956	0.3455	0.7663
6	1.7325	-0.05914	-0.7384	-0.476	-1.0082
7	-0.5338	0.7439	1.1739	1.3172	1.7798
8	1.4112	2.5326	2.4251	1.4198	-0.1052
9	1.2116	0.6691	0.6435	0.7249	0.469
10	-0.01207	-0.6193	-0.6191	-0.7019	-0.8364
11	0.6076	-0.1655	-0.5021	-0.5213	-0.8539
12	0.6198	-0.1772	-0.3869	-0.6165	-1.1361
13	-0.8019	0.8822	0.3728	1.0754	1.2709
14	0.5714	-0.3187	-0.3861	-0.2257	-0.5408
15	-1.7175	-1.5146	-1.5369	-1.4151	-1.3859
16	1.963	1.984	1.4686	1.699	0.6578
17	2.5794	2.63	2.2299	2.1736	1.6913
18	-1.1014	2.4533	2.6598	1.7781	-1.0865
19	1.7863	1.5757	1.2997	1.4557	1.2517
20	1.3222	1.8197	1.7107	1.7404	2.1639
21	1.07	0.5757	0.5121	0.6614	0.2536
22	-0.1513	-1.053	-1.1146	-1.1141	-1.0129
23	-0.6136	-0.8305	-1.045	-0.5796	-0.2506
24	1.5368	0.7186	0.574	0.5923	0.1189
25	2.1057	2.3423	2.0544	2.061	1.3018
26	-0.3348	-0.08016	0.5362	0.3752	0.7711
27	1.1712	1.8094	1.9618	2.2514	2.6429
28	1.4357	0.741	0.3783	0.6221	0.2628
29	2.6924	2.0028	1.938	2.0717	2.1264
30	0.5558	-0.3226	-0.2454	-0.6351	-0.3766
31	1.8153	1.216	0.6932	0.7518	0.2778
32	1.1974	0.9469	0.5849	0.6887	0.3108
33	1.3357	0.7674	0.6403	0.6529	0.6569
34	-1.0567	-0.4787	-0.5925	-0.6589	-0.04254
35	0.8156	0.2922	-0.09673	0.1378	0.4664
36	1.6117	1.7009	2.4365	1.865	2.701
37	0.3205	1.6245	1.9035	1.3577	1.7047
38	1.5364	0.864	0.4991	1.0871	1.1174
39	1.5464	3.6479	3.9578	3.2607	3.9422
40	2.4481	4.1664	5.0549	4.0362	5.0104
41	1.1308	1.666	1.6362	1.7031	2.1648
42	1.7282	0.6996	0.54	0.7182	0.2951
43	2.7692	1.8758	1.4966	1.5786	1.1874
44	0.8488	0.4323	0.1048	0.3972	-0.1954
45	0.3882	2.5315	2.6951	0.833	-1.6465
46	0.8239	0.08685	-0.1838	-0.1334	-0.2812
47	-0.04778	0.4674	0.7128	0.7249	0.9058
48	0.436	0.02158	-0.256	-0.04835	-0.6007
49	-0.09866	-0.6532	-0.7622	-1.0009	-0.8746
50	3.2875	2.7296	2.4019	2.8401	1.8369
51	-1.0404	0.8089	1.3279	1.0346	1.8239
52	1.0677	0.0294	0.2795	0.07405	0.2439
53	0.3753	0.6012	-0.08547	-0.3705	-0.2417
54	1.8702	1.5284	1.1854	1.4034	1.0128
55	0.4831	0.3733	0.2502	0.2819	-0.05712
56	-1.3744	-0.668	-0.7408	-0.1679	0.3347
57	-1.0409	-0.4637	-0.3144	-0.1768	-0.4591
58	-1.1672	-0.642	-0.3931	-0.4481	-0.3732
59	1.2851	1.7484	2.5274	1.9944	2.6508
60	0.7524	1.348	2.1195	1.6948	1.8733
61	-0.00646	-1.3701	-1.5525	-1.6051	-1.469
62	-0.1167	-1.1264	-1.3315	-1.0137	-1.116
63	-0.7703	0.199	0.4094	0.1127	0.7496
64	-1.6068	-1.0195	-0.9861	-1.2383	-0.5366
65	-0.8663	-0.9501	-0.349	-1.0292	-0.1751
66	-0.4021	-1.1764	-1.3799	-1.2441	-1.2379
67	0.01074	1.673	2.4515	2.0457	2.1813
68	1.0717	0.5916	0.2645	0.7246	0.7858
69	-1.4493	-1.3651	-0.7402	-0.7935	0.3485
70	1.292	0.6409	0.212	0.3548	0.01281
71	-0.1111	-1.3762	-1.4825	-1.4657	-1.2797
72	-0.8948	-0.7787	-0.4542	-0.3033	0.2652
73	0.9324	0.1353	-0.02561	0.5188	0.2492
74	1.7384	1.589	1.1693	1.4682	0.9904
75	-0.5348	-0.6395	0.1694	-0.5169	0.4538
76	0.9607	1.2597	1.4188	1.4949	1.574
77	-0.3598	-0.1026	0.7606	0.6047	1.0431
78	-1.095	-0.5755	0.1651	0.1781	1.1725
79	2.2091	1.8168	1.5684	1.5808	0.9782
80	-0.6455	-1.2173	-1.2475	-1.1517	-1.3381
81	-1.4251	-1.0203	-0.8941	-1.0934	-0.8571
82	1.451	0.7257	0.4205	0.5674	0.4194
83	1.3568	1.0528	0.7941	1.0437	0.8169
84	1.4766	1.1045	0.805	0.4373	0.3273
85	1.9503	2.0341	1.6493	1.5828	1.1708
86	2.5671	1.9478	1.4633	1.8478	1.139
87	0.9237	1.1789	1.3723	1.3487	1.7959
88	1.6501	1.3291	1.1137	1.1589	0.7894
89	0.05442	2.2852	1.8181	1.0236	0.3867
90	2.2783	2.5504	3.3068	2.4806	3.2267
91	0.552	-0.9624	-0.783	-0.9471	-0.9116
92	0.8669	0.91	0.6737	0.4867	0.3616
93	0.7066	0.5651	1.5445	0.8725	1.6549
94	1.0286	1.362	0.9276	0.9471	0.3936
95	0.5118	-0.02241	-0.2116	-0.5062	-0.479
96	2.242	2.3672	1.6773	2.122	1.651
97	0.6629	1.4864	1.6233	1.5236	1.7105
98	2.1424	2.8615	3.2741	3.255	3.7289
99	1.139	1.0676	0.9143	0.9854	0.3302
100	2.3622	1.6465	0.9773	0.7175	0.2088
101	-0.1314	-1.1738	-1.3309	-1.4615	-1.2869
102	0.2562	1.0651	1.1618	1.407	1.7209
103	-1.3673	-1.6188	-1.716	-1.6949	-1.7509
104	-0.2436	-0.7572	-0.9024	-1.1875	-1.5752
105	2.4518	1.9144	1.355	1.352	0.7838
106	2.1648	1.1887	1.4112	1.4243	1.2889
107	-0.1659	0.4646	0.7058	0.6656	0.8655
108	1.8972	0.438	-0.00635	0.4134	0.00509
109	0.7694	0.9431	0.1293	0.01814	-0.01267
110	2.355	2.0536	1.5732	1.8986	1.7735
111	-0.734	-0.549	0.1879	-0.4529	0.1511
112	2.4528	2.4138	2.1091	2.0572	1.8374
113	1.064	0.5411	0.1212	0.4619	-0.2575
114	2.2158	1.6895	1.4898	1.5063	1.254
115	0.5404	0.2935	0.5873	0.4787	1.0133
116	-0.09117	0.3138	0.4586	0.5248	1.4164
117	0.4878	-0.3845	-0.608	-0.5665	-0.7557
118	1.8135	1.7086	1.5817	1.2156	1.09
119	0.07602	0.5427	0.6676	0.4089	0.562
120	3.7007	3.1539	2.42	2.1762	1.3578
121	1.9322	0.7637	0.8282	1.2778	1.2582
122	-1.5004	-0.1848	-0.3258	-0.851	-1.3734
123	-0.2624	-0.3836	-0.459	-0.488	-0.9464
124	-0.6095	-0.6416	-0.09686	-0.4027	0.4663
125	2.1273	1.4544	1.4439	1.1195	0.7885
126	0.02745	-0.2397	-0.5924	-0.4797	-0.8911
127	1.0886	0.4787	0.3487	0.5182	0.2381
128	-0.7817	0.937	1.4123	1.3335	1.8815
129	2.0311	1.1953	1.13	1.1574	1.3568
130	1.3414	0.4537	0.4643	0.3265	0.06418
131	0.9194	0.08902	-0.1624	0.3493	-0.2376
132	-0.3851	-0.3643	0.3691	-0.3586	0.5142
133	-1.5811	-1.4546	-1.4443	-1.4406	-1.2463
134	0.7717	0.2819	0.08185	0.1023	0.06066
135	1.0094	0.7951	0.4189	0.668	0.4142
136	0.7437	0.204	-0.1491	0.09411	-0.5027
137	1.4677	1.2736	0.8092	1.1579	0.5147
138	0.3799	-0.5859	-1.1275	-1.1018	-1.3183
139	-1.7933	-1.438	-1.3242	-1.4497	-1.2763
140	2.731	2.1621	1.8112	1.9684	1.2247
141	0.8742	0.2481	-0.0228	0.0258	-0.07318
142	2.8307	2.2299	1.7721	2.0149	1.4721
143	0.9157	0.1467	0.01667	0.03781	-0.3259
144	2.3678	2.0378	1.718	2.1103	1.7797
145	-1.2834	-0.109	0.04718	0.1671	0.473
146	-0.03293	1.2667	1.3017	1.0276	0.8958
147	1.6238	3.7781	4.238	3.4368	4.237
148	2.8013	2.5178	2.2407	2.3437	1.8776
149	-0.1644	0.5288	0.9723	1.0396	1.4882
150	-0.6868	-1.0767	-1.2935	-1.1726	-1.3552
151	2.297	1.8773	1.8231	2.0152	1.5952
152	-1.4312	-0.9383	-0.6404	-1.0798	-0.4451
153	1.5445	1.2717	0.8555	1.1104	1.0056
154	-0.1567	0.4531	0.6487	0.6938	0.9405
155	1.1353	0.7507	0.1789	0.504	0.1437
156	-1.7175	-1.4887	-1.3356	-1.1642	-0.8119
157	0.08456	2.4791	2.6393	2.382	2.7415
158	-0.3309	-0.3028	0.4034	1.1511	2.163
159	1.4592	1.1693	0.939	0.9278	1.4189
160	-1.1141	-0.7146	-0.3178	-0.2235	0.6041
161	1.0483	0.8276	0.6501	0.7197	0.5501
162	1.2715	1.3726	1.0952	0.8546	0.4342
163	0.987	0.7401	0.9497	1.1882	1.7229
164	1.8641	1.3116	1.0509	1.2844	0.7223
165	-0.7608	-1.3912	-1.1647	-1.0353	-0.368
166	2.3901	1.9044	1.7093	1.9548	1.7853
167	2.4478	4.3457	4.7889	4.3117	4.9109
168	1.0026	0.8755	0.572	0.7141	0.3503
169	0.3186	0.02746	0.5141	0.3316	1.2621
170	-0.09389	-1.0865	-1.2001	-1.2593	-1.2898
171	1.1168	1.6189	2.6963	2.2738	3.2185
172	0.04903	-0.3944	-0.8147	-1.0042	-1.0585
173	-0.844	0.3356	1.1674	1.6224	2.2292
174	1.3835	1.9871	2.4902	2.396	2.8565
175	2.6013	1.404	1.0776	1.2204	0.8202
176	-1.0561	-0.7289	-0.7569	-0.3195	-0.1368
177	-1.1103	-1.1808	-0.8618	-0.7369	-0.1527
178	3.0733	2.4949	2.241	2.3816	2.1754
179	1.2454	0.4627	0.4985	0.6589	0.451
180	3.0429	2.4939	2.3382	2.4836	2.234
181	3.8496	3.4387	3.1002	3.1833	2.7271
182	2.4127	2.4212	1.9875	2.3994	1.9512
183	0.328	0.1895	-0.3607	-0.6724	-0.5237
184	-1.1533	-0.06119	0.15	0.1966	0.647
185	2.1476	1.3892	1.1342	1.403	1.2056
186	0.5934	-0.3711	-0.4784	-0.3116	-0.6808
187	3.0618	2.8492	2.6489	2.7841	2.506
188	0.3625	-0.4184	-0.3847	-0.2471	-0.1746
189	0.6912	2.8585	2.7408	2.4523	2.9457
190	2.4194	1.2872	0.8869	1.1385	0.4171
191	-0.2809	-0.413	-0.8006	-1.1288	-0.8905
192	0.05568	-0.6328	-0.8264	-0.6054	-0.6493
193	-1.1953	-1.0481	-0.4433	-1.0376	-0.5741
194	-1.7647	0.38	1.1904	0.7516	1.0392
195	-1.3171	-0.9621	-0.7926	-0.9739	-0.5835
196	2.2735	4.5367	4.4122	4.1121	4.3016
197	2.2886	1.7572	1.668	1.8067	1.5039
198	0.1514	-0.04068	-0.2169	-0.08173	-0.1741
199	1.2773	0.3468	-0.2518	-0.1125	-0.02068
200	-1.3744	0.1519	-0.1866	-0.05926	-0.1154
201	-0.2541	1.5566	1.5456	0.1867	-1.3771
202	0.6354	1.9932	1.851	1.6413	1.6169
203	-0.4687	-1.0551	-1.4608	-1.4614	-1.4102
204	1.215	0.7661	0.7016	0.628	0.3684
205	2.3804	2.0492	1.7822	1.71	1.0748
206	1.1314	1.8122	2.1941	1.4456	1.8673
207	2.731	2.6364	3.5167	2.4784	3.7668
208	0.5224	0.4609	1.7625	0.724	2.2086
209	-1.2706	-1.2857	-0.8181	-0.9933	-0.7114
210	0.1256	2.1143	2.0933	0.457	-1.5364
211	-1.2688	-0.9186	-0.547	-0.7248	0.09053
212	-1.6571	-1.3823	-1.3903	0.5455	1.6761
213	-1.8201	-1.4147	-1.4221	-1.4595	-1.418
214	-0.2334	0.7378	0.7463	0.8055	0.8059
215	-0.8409	-0.1786	0.1478	0.4398	0.3475
216	2.7017	2.9104	3.5088	2.7394	3.5093
217	-1.7638	-1.4907	-1.4035	-1.3992	-1.1635
218	1.5049	0.3762	0.1671	0.05606	0.2587
219	2.311	1.7058	1.7161	1.3541	0.6455
220	0.8086	1.369	0.7323	0.3914	-0.179
221	-0.657	-0.1549	-0.02249	-0.01532	0.004263
222	-0.6029	-0.1395	0.1318	-0.025	0.1649
223	1.4358	1.1689	0.7652	0.9396	1.0274
224	-1.1019	-0.9914	-0.127	-0.842	-0.1403
225	-0.7973	-0.693	-0.02925	0.1806	0.4372
226	-0.527	0.8587	1.0324	0.8545	-0.01804
227	3.8072	3.8796	3.1263	3.4303	2.4104
228	-1.6426	-1.5078	-1.3593	-1.4827	-1.4326
229	2.0918	1.6115	1.4414	1.7381	1.2096
230	1.373	0.1647	-0.2125	-0.1139	-0.2683
231	0.3821	0.2069	1.2275	0.4119	1.8158
232	-1.7487	0.8357	-0.3839	-0.3485	-1.4355
233	0.5317	0.01703	-0.1047	-0.04879	-0.5394
234	2.064	1.7717	1.4406	1.722	1.2486
235	3.0796	2.7809	2.5586	2.6597	2.1643
236	1.0506	0.0626	-0.02845	0.2586	0.2161
237	1.5379	1.0393	0.5426	0.7857	0.6824
238	-0.2337	-0.1492	0.7862	0.3892	1.2421
239	3.2383	2.3773	1.7112	1.5258	1.0342
240	1.1719	0.9345	0.5683	0.7162	0.3838
241	1.7159	0.9629	0.9769	0.8086	1.0531
242	1.3565	3.4937	3.7993	1.5155	-1.2174
243	-0.8735	-0.8994	0.01476	-0.4854	0.1212
244	-1.8262	-1.4913	-1.4779	-1.4475	-1.0953
245	1.754	1.028	0.9473	0.9705	0.6566
246	2.3093	2.1611	1.7418	1.5954	1.4763
247	2.653	1.9487	1.5458	1.4757	0.7836
248	2.1586	2.0412	1.7716	1.9129	1.8461
249	-1.6425	-1.5041	-1.3739	-1.4169	-0.8106
250	2.5429	3.2087	3.6545	3.2317	3.6877
251	0.3245	-0.5117	-1.1617	-1.3086	-1.2684
252	0.8462	-0.5859	-0.7767	-0.5341	-0.9132
253	3.109	1.348	1.031	0.8948	0.3887
254	1.0093	1.1537	1.8262	1.3438	2.2996
255	1.8601	2.5782	2.6875	2.8446	3.721
256	0.4571	-0.1213	-0.42	-0.0685	-0.4701
257	0.559	0.1424	-0.4112	-0.05408	-0.6373
258	0.3468	1.027	1.5809	1.3126	1.9693
259	0.8954	0.291	0.2414	0.583	0.6662
260	0.01227	2.4511	2.6561	2.2911	2.844
261	-0.613	-1.1701	-1.0803	-1.0846	-0.2458
262	-0.1121	-0.5981	-0.7821	-0.569	-1.083
263	0.7778	0.1955	0.01074	-0.03582	0.02141
264	0.1202	-0.5749	-1.1192	-1.1221	-0.964
265	0.8102	-0.08164	-0.1402	-0.2917	0.04681
266	0.9873	0.6736	0.3998	0.2785	0.1263
267	0.9975	0.7652	0.38	0.6186	0.3814
268	0.774	-0.383	-0.4743	-0.5707	-0.7458
269	2.931	2.8636	2.4186	2.5105	1.5869
270	0.7361	-0.02292	-0.5323	-0.2905	-0.08724
271	0.393	0.1636	0.2747	0.4466	1.1233
272	2.1851	1.6141	0.9445	1.1136	0.3865
273	-0.2097	-0.6941	-0.9432	-0.5423	-1.0363
274	-1.0544	-0.6466	-0.4345	-0.2159	-0.1394
275	-0.2299	-0.9894	-1.0744	-1.1501	-1.4069
276	-0.4201	0.11	0.2844	0.2343	0.7101
277	-1.2344	-0.9561	-0.08542	-0.4884	0.4011
278	-1.0305	-0.6311	-0.678	-0.3468	-1.0282
279	1.9508	1.2808	1.1966	1.2986	1.2176
280	-0.7934	-0.2973	-0.05531	-0.1772	0.3506
281	0.1525	-0.4861	-0.869	-0.532	-0.4978
282	1.3703	1.16	0.7073	1.0841	0.1974
283	2.0018	2.246	2.191	2.2638	1.2696
284	-1.295	-0.3017	-0.4577	-0.6222	-0.7439
285	0.4285	0.09647	-0.451	-0.05171	-0.435
286	-0.2995	0.03445	0.866	0.3639	1.2506
287	2.7308	2.4989	2.1504	2.3303	1.9854
288	0.119	-0.2525	0.4989	0.231	0.7926
289	0.3062	0.7503	1.351	0.7556	1.0408
290	0.6357	2.2702	2.8085	2.7308	3.1289
291	1.6941	-0.589	-0.9239	-1.2169	-1.0821
292	2.0929	1.7477	1.5836	1.5679	1.291
293	-0.6162	1.0581	1.2663	1.1032	1.5326
294	-0.313	-0.6936	-0.9144	-0.7619	-1.0696
295	-0.4395	-0.5248	-0.403	-0.1693	0.3724
296	-1.74	-1.5831	-1.3958	-1.4171	-1.3264
297	-0.3317	-1.2029	-1.2379	-1.0679	-1.3777
298	0.7044	2.6183	2.1348	2.5938	2.9452
299	1.1934	2.5005	2.9701	3.1912	3.7704
300	0.7144	0.3047	0.003579	0.2445	0.168
301	0.539	-1.185	-1.2421	-1.3846	-1.3259
302	-1.6743	-1.4926	-1.4691	-1.257	-1.3318
303	3.478	2.6769	2.5438	2.7785	2.4135
304	1.9031	1.8858	1.408	1.6311	0.9719
305	-0.8204	0.7873	0.3964	1.3002	1.2765
306	-1.0767	-1.4158	-1.4893	-1.6448	-1.6663
307	1.6436	1.2929	1.136	1.344	1.0633
308	-0.2718	-0.04983	0.1324	0.05308	0.3929
309	2.1969	1.4588	1.2254	1.2031	1.0993
310	2.1132	0.929	0.2941	0.5406	0.001815
311	0.02236	0.4499	0.9509	1.1405	1.7061
312	0.6164	-0.1098	-0.2808	0.005801	-0.3855
313	2.9948	2.4903	2.1215	2.3729	1.9573
314	1.9563	0.731	-0.07215	-0.9399	-1.131
315	-1.8279	-1.2167	-0.9529	-0.9339	-0.9717
316	-0.1071	-0.5919	-0.7326	-0.5855	-0.7364
317	0.6357	0.2723	0.1846	0.1323	-0.656
318	0.9566	0.2869	0.21	0.1691	0.2506
319	0.6903	0.7096	0.7041	0.9237	1.175
320	-1.7573	-1.4106	-1.2887	-1.2328	-1.0496
321	0.9783	0.1762	-0.2636	0.1688	-0.06957
322	-0.1807	-1.3406	-1.3238	-1.295	-1.4117
323	2.642	2.2891	2.0103	2.1914	1.886
324	0.163	-0.6027	-1.0645	-1.0609	-1.3303
325	0.9981	1.1169	1.9024	1.2225	2.1849
326	-0.4473	-0.8612	-1.054	-1.1124	-1.1665
327	-1.6314	-1.2751	-1.0458	-1.0663	-1.275
328	-1.6391	-1.4415	-1.3991	-1.4208	-1.2457
329	1.5553	1.4443	2.4964	1.5766	2.4115
330	-1.3453	-1.4349	-0.6849	-1.4595	-0.194
331	2.0426	0.3345	-0.6286	-0.3896	-0.5407
332	1.0192	1.3351	0.8328	0.8505	0.5196
333	3.0153	2.1678	1.8847	1.8039	1.5572
334	-1.4917	-0.9936	-0.9217	-0.9338	-0.8524
335	-0.4823	0.7761	1.0714	0.5283	1.1964
336	-1.1332	-0.9253	-0.798	-0.6833	-0.08099
337	0.067	-0.8473	-1.0593	-1.1461	-1.0686
338	1.4193	1.6877	2.6574	1.9192	2.971
339	-0.1815	-0.625	-0.8293	-0.7672	-0.8397
340	0.01209	0.8271	0.7885	0.6914	0.9727
341	-1.2126	-0.4876	0.04023	0.06457	0.5435
342	1.9294	1.8732	1.0968	1.4294	0.9139
343	-0.8987	-0.8383	-0.4359	-0.6815	-0.1742
344	-1.4192	-1.2426	-0.7999	-1.0662	0.06593
345	1.8568	1.4171	1.0246	1.3048	0.9623
346	0.04186	-0.7204	-0.9719	-0.8903	-0.8169
347	2.5938	2.3092	1.9585	1.9745	1.8387
348	-0.1759	-0.673	-0.9612	-0.7508	-1.1532
349	-1.7232	-1.2988	-1.231	-1.262	-1.1222
350	0.8539	-0.4594	-0.6026	-0.5452	-0.4808
351	2.9243	2.5672	2.4104	2.3582	2.1154
352	0.8272	0.7421	0.2722	0.3299	-0.4746
353	2.5403	2.0794	1.6624	1.6293	1.4146
354	0.8533	0.5305	0.3184	0.5161	0.2014
355	0.2838	0.1855	1.0615	0.4476	1.2062
356	1.1808	0.7357	0.3567	0.7118	0.7106
357	0.08544	-0.8788	-1.269	-1.0456	-0.73
358	0.6352	0.1872	-0.09285	-0.1075	-0.3629
359	1.0137	-0.414	-0.5909	-0.3879	-0.7919
360	-0.1035	0.08328	0.6505	0.1014	1.0532
361	1.9374	1.9543	1.7815	1.562	0.9118
362	1.8969	1.568	1.7043	1.2309	1.2766
363	0.9736	-0.07662	-0.2467	0.1001	-0.5751
364	0.9995	1.2104	1.1117	2.035	2.7713
365	-0.1491	-0.6182	-0.8617	-0.5594	-0.6794
366	0.4801	-0.6805	-0.7758	-0.8932	-0.8529
367	0.9276	0.353	0.3407	0.3824	0.000893
368	-1.2991	-0.5311	0.5364	0.976	1.4299
369	1.0535	0.9123	1.5818	1.1621	1.7282
370	1.6656	1.3903	1.0551	0.852	0.6353
371	3.1144	2.6561	3.7325	2.8893	3.5068
372	1.8306	1.2959	1.0106	1.2121	0.9727
373	-0.5491	-0.4085	0.4988	0.09216	0.8995
374	0.5282	-0.3907	-0.5737	-0.4616	-0.3966
375	-1.0074	1.1146	1.0691	0.8533	1.1898
376	2.0649	1.8616	2.9707	2.095	2.965
377	-0.4659	0.5437	0.7143	0.9149	1.151
378	1.9231	2.0392	1.2548	0.8762	0.7903
379	-0.7775	-0.6331	0.2957	-0.2733	0.4776
380	1.7458	1.1386	0.7984	0.9083	0.6872
381	0.3469	-0.7261	-0.8805	-0.8828	-1.4109
382	0.5003	-0.3803	-0.3899	-0.3026	-0.59
383	0.8908	-0.5767	-0.5194	-0.4159	-0.3783
384	-1.5326	-1.4871	-0.7797	-0.8685	0.7224
385	2.0112	1.4656	1.2109	1.5664	0.9059
386	1.8488	1.2092	2.5128	1.3612	2.5617
387	0.2089	-0.2002	-0.4894	-0.3079	-0.6555
388	-0.03403	-0.504	-0.6604	-0.4382	-0.7093
389	1.2631	1.4519	2.5736	1.8771	2.6777
390	1.1072	0.2941	0.2871	0.2289	0.2628
391	1.508	1.207	0.8619	0.956	0.8121
392	0.2994	-0.0387	-0.2925	-0.1012	-0.4369
393	1.8143	2.0559	2.6041	2.0056	2.8146
394	-1.0723	-1.3856	-1.5474	-1.5145	-1.6124
395	1.7642	1.1102	0.8572	0.5242	-0.2901
396	1.3096	0.6765	0.2008	0.6891	0.1808
397	-0.1537	-1.1392	-1.0541	-0.7811	-1.1716
398	0.5092	-0.00176	0.01709	-0.0656	0.2039
399	1.7879	1.9815	2.5075	1.8127	2.0893
400	1.1277	0.4402	0.2367	0.2286	0.3897
401	0.4142	0.4128	1.5431	0.742	1.5671
402	-0.7879	-0.07317	0.07794	0.3526	0.5466
403	-1.5878	-1.3826	-1.3381	-1.2181	-0.9177
404	-0.6024	-0.3986	0.4799	-0.08486	0.3851
405	0.3198	-0.2698	-0.7478	-0.4313	-1.1804
406	1.554	1.0162	0.8386	1.0336	0.9794
407	-0.01876	-0.2419	-0.5726	-0.2966	-0.5906
408	-0.9536	0.5671	1.2194	1.3166	1.6322
409	-1.5624	-1.3278	-1.2364	-1.3454	-1.3449
410	0.1905	0.162	1.0478	0.2356	1.1769
411	0.4275	0.09942	0.8213	0.4326	1.2449
412	0.3344	-0.7259	-0.9429	-0.975	-1.2192
413	0.378	-0.2249	-0.4005	-0.1357	-0.09138
414	-0.04345	-0.5615	-0.6222	-0.6987	-0.3933
415	0.9298	1.2544	1.4676	1.1427	1.6543
416	1.0553	1.4086	1.6207	1.4788	1.6546
417	-1.0523	-0.605	0.02369	0.01044	-0.1063
418	0.7277	0.2582	-0.02262	0.3186	-0.2105
419	-1.0446	-1.1228	-0.5734	-0.7843	-0.2976
420	1.5429	1.2108	0.8669	1.1962	0.7911
421	-0.6543	-1.0952	-1.2638	-1.1477	-1.454
422	-0.819	-1.0155	-0.8966	-0.7933	-0.2911
423	-0.7103	-0.4169	-0.4499	0.05898	-0.0613
424	-1.2938	-1.0286	-0.511	-1.0896	-0.263
425	-1.7725	-0.7555	0.5043	0.8431	0.864
426	0.3306	-0.1013	-0.2618	-0.3156	-0.7963
427	2.8604	2.8464	2.624	2.4922	2.011
428	-0.5693	-1.1857	-1.2423	-1.1409	-1.4577
429	1.4323	1.4776	2.5983	1.9927	3.0233
430	-0.6584	-0.2077	-0.1121	-0.2169	0.02611
431	2.6636	1.8714	1.7952	1.8822	1.6703
432	-1.413	-1.6523	-1.6589	-1.6113	-1.5868
433	0.2816	-0.222	-0.5265	-0.3614	-0.4617
434	-1.8276	-1.4654	-1.3756	-1.2776	-1.1444
435	-1.1743	-1.186	-0.5538	-0.9217	-0.4912
436	1.2618	1.4847	1.7751	1.7977	2.1772
437	-1.5415	-1.4306	-0.7983	-1.3345	-0.3406
438	0.3413	-0.1397	-0.2443	-0.3246	-0.4274
439	1.3151	0.6256	0.4476	0.6096	0.8624
440	0.9459	3.0655	3.5832	3.0544	3.5686
441	-1.6954	-1.612	-1.3523	-1.4345	-1.0512
442	1.2536	0.9051	1.6519	1.5113	2.2394
443	-0.1211	0.003094	0.6728	0.2235	0.5347
444	-1.6278	-1.4958	-1.2497	-1.0991	-0.09677
445	-0.00276	-1.0544	-1.3066	-0.9763	-1.2831
446	-0.1855	-0.5277	-0.818	-0.5581	-0.7053
447	-0.7196	-0.2005	-0.4818	-0.6065	-1.1228
448	-1.734	-1.5395	-1.4342	-1.4658	-1.3025
449	-0.5867	-0.872	-1.048	-0.9102	-1.3145
450	-0.2408	-0.86	-1.0724	-1.3096	-1.6475
451	-0.8559	0.4288	-0.07068	-0.6241	-0.6927
452	-1.5878	1.3416	1.5416	1.7286	1.7642
453	1.6622	1.2171	1.0394	1.1999	0.8592
454	0.7284	0.05763	-0.1763	0.01669	-0.4572
455	-0.6405	0.1771	0.3199	0.4259	0.2871
456	1.4153	1.1398	0.6813	0.9494	0.3567
457	1.6268	0.8907	0.5699	1.0677	0.2653
458	0.02725	0.6206	0.8176	1.04	0.8063
459	-0.3116	-1.0337	-1.151	-0.9917	-1.258
460	-0.252	-0.8577	-0.811	-0.7741	-0.9336
461	-1.6499	-0.2914	-0.3456	-0.1026	-0.06488
462	-1.4262	-1.1146	-0.8054	-0.5134	-0.4838
463	2.2425	2.0165	1.8984	1.8559	1.6179
464	1.2017	0.7758	0.5382	0.6311	0.2702
465	2.0622	1.7605	1.345	1.6581	1.0943
466	0.7676	0.3138	0.09897	0.2675	-0.1651
467	0.1292	1.8477	2.4507	2.5786	3.1372
468	-0.3398	1.182	1.508	1.8177	2.1914
469	0.9125	-0.2962	-0.4041	-0.4108	-0.2064
470	0.1124	-0.5471	-1.0985	-0.9522	-0.9668
471	1.2985	2.0617	2.0094	1.9103	2.1719
472	-0.2562	-0.8263	-1.0868	-1.1272	-1.2565
473	-0.5716	-1.3806	-1.4073	-1.4974	-1.4998
474	1.9433	0.9669	0.967	1.0569	0.835
475	0.8126	-0.07352	-0.2497	-0.1818	-0.4061
476	-0.9089	-1.3186	-1.4099	-1.3926	-1.5919
477	-1.21	-1.1771	-1.2713	-1.0942	-1.3927
478	-0.00093	0.482	0.6765	0.7172	0.8608
479	-0.5718	0.7668	1.3513	1.261	1.261
480	1.4969	0.9595	0.728	1.0477	0.8107
481	-0.999	-0.5749	-0.4183	-0.5595	-0.4633
482	0.009944	-0.3127	-0.5131	-0.3649	-0.5711
483	-0.7176	-1.0425	-1.1398	-1.0768	-1.2767
484	0.1474	0.001206	-0.4163	-0.1349	-0.809
485	-1.316	-1.1635	-0.8152	-1.1648	-0.03553
486	-0.6668	-1.0264	-1.1405	-1.0357	-1.2194
487	0.3165	0.4408	1.3238	2.0212	2.6923
488	1.1469	1.0012	0.6429	0.8895	0.3382
489	-0.2401	-0.7627	-0.2094	-0.2746	0.2917
490	0.2197	0.7664	0.8085	0.8096	0.8258
491	1.4276	0.792	0.1501	0.5401	0.1819
492	-1.494	-1.0171	-1.1882	1.3555	2.5025
493	-0.5006	-0.3251	0.7492	0.2036	0.8957
494	1.2943	0.9214	0.4738	0.7988	0.446
495	0.9145	0.06091	0.05659	0.2692	-0.1326
496	0.1953	0.0624	-0.9802	-1.1593	-1.4219
497	-1.7141	-1.5591	-1.3987	-1.444	-1.1612
498	1.4851	0.9153	0.7949	0.7358	0.7606
499	-1.2475	-0.4564	0.3606	0.7447	0.9591
500	-0.04555	0.1804	0.633	0.3805	0.7714
501	-0.1535	-0.7216	-0.8218	-0.7207	-1.0687
502	-0.748	0.07416	1.0856	0.395	0.9496
503	1.9603	1.8116	1.729	1.8085	1.3588
504	1.4575	1.9866	1.9167	1.9322	2.2903
505	-0.2485	1.8529	1.9029	1.5646	1.7184
506	-0.1268	0.1506	0.3345	0.4947	0.481
507	0.3251	1.0294	1.4002	1.4651	2.4767
508	-1.5528	-1.458	-1.3138	-1.4322	-1.136
509	0.2396	1.005	1.0291	1.2671	1.2309
510	0.7484	1.3481	1.3694	1.5883	1.7016
511	0.9952	0.681	0.5359	0.7	0.5263
512	-1.7015	-1.5106	-1.5198	-1.5208	-1.2937
513	-1.1572	-1.0844	-0.3929	-0.8791	-0.01088
514	-0.1465	0.1974	0.2371	0.5946	0.6542
515	0.8348	0.819	1.1237	1.3627	2.0019
516	-0.4972	-1.4128	-1.3995	-1.2799	-1.5397
517	-1.0111	-0.8507	-0.5322	-0.308	-0.08554
518	-0.04948	-0.08333	-0.0052	0.1029	0.2361
519	-1.819	-1.4297	-1.3113	-1.3386	-1.32
520	1.2064	0.05153	-0.2696	-0.1804	-0.264
521	-1.1031	-0.1146	-0.4631	-0.6272	-0.8889
522	1.1185	0.7562	0.2269	0.5258	0.1569
523	-1.9131	-1.4662	-1.016	-0.6086	-0.4431
524	1.6097	1.247	0.9565	1.2063	0.8686
525	3.0436	2.8344	2.4496	2.4214	1.9412
526	-1.9014	0.3342	-0.4087	-0.9439	-1.5955
527	0.5295	0.0223	-0.4873	-0.3443	-0.4959
528	0.6931	0.4057	0.02599	0.3339	-0.2475
529	-1.126	-1.5246	-1.5898	-1.6322	-1.7142
