# Supplementary material for: Semiparametric approach to characterize unique gene expression trajectories across time
Source: BMC Genomics. 2006 Sep 13;7:233. doi: 10.1186/1471-2164-7-233 (PMC1592090; doi:10.1186/1471-2164-7-233)
Supplement: Additional File 6 — M data set. M data set estimates per cDNA and age. [file 1471-2164-7-233-S6.xls]

## Sheet: datasetMbmcbioinformatics
cDNA	0	4	8	12	17
1	2.1017	3.1106	3.3988	3.5804	4.5782
2	2.8038	2.0771	1.7525	1.6697	1.2162
3	2.4117	1.6961	1.6194	1.6285	1.3739
4	1.0586	0.3857	0.2467	0.2116	0.03595
5	-0.3609	0.188	0.5785	0.4072	0.9318
6	1.8415	0.2895	0.07841	-0.3622	-1.238
7	-0.09282	1.0304	0.7354	0.7293	2.106
8	1.0989	1.5162	1.8346	1.9731	0.3178
9	1.3961	0.7726	0.5897	0.7288	0.4257
10	0.1498	-0.5168	-0.528	-0.5235	-0.8923
11	0.6007	-0.2094	-0.1215	-0.1289	-0.8222
12	1.1468	0.2563	-0.44	-0.6402	-0.8232
13	-1.1076	1.4674	1.0237	1.1172	1.1809
14	0.5513	-0.2145	-0.3637	-0.3179	-0.6999
15	-1.6646	-1.3043	-1.445	-1.3401	-1.1801
16	2.2633	1.7742	1.6549	1.5944	0.6233
17	2.8961	2.4953	2.1609	2.2817	1.8742
18	-1.6555	0.8239	1.9408	2.3816	-0.03318
19	1.9353	1.4416	1.3153	1.4409	1.1271
20	1.3014	1.8433	1.9168	1.7421	2.1659
21	1.4705	0.7964	0.6271	0.5301	0.3061
22	0.1156	-0.8969	-0.9547	-0.7559	-0.8807
23	-0.2064	-0.7568	-0.8452	-0.8567	-0.6014
24	1.3949	0.7387	0.3055	0.1391	0.06445
25	2.4362	2.2973	2.1248	2.1669	1.4329
26	-0.2109	0.136	0.223	0.2075	1.0455
27	1.1073	1.8732	2.0727	1.9781	2.6444
28	1.8044	0.9642	0.7255	0.6325	0.1921
29	2.7406	2.0947	1.8324	1.8877	2.1212
30	0.6703	-0.255	-0.4835	-0.5501	-0.2835
31	1.6455	1.024	0.8625	0.9306	0.429
32	1.4057	0.9368	0.5469	0.5525	0.433
33	1.3549	0.7813	0.7607	0.7426	0.5789
34	-0.9616	-0.5616	-0.3322	-0.5972	0.03339
35	1.2888	0.8436	0.3625	0.1694	0.3827
36	1.5101	1.8429	2.1565	2.0256	2.8668
37	0.319	1.5719	1.9169	1.6854	1.5417
38	1.7598	1.0914	0.8526	0.2566	0.6104
39	1.8825	3.4649	3.8854	3.729	4.0439
40	2.5613	4.1377	4.3944	4.4473	5.0441
41	1.0968	1.676	1.8382	1.6624	2.0285
42	1.615	0.5893	0.7371	0.9527	0.5804
43	3.1278	1.9861	1.5898	1.5236	1.2251
44	0.9485	0.555	0.3173	0.3112	-0.2148
45	-0.7964	1.1639	2.0316	1.923	-1.2143
46	1.2122	0.4372	0.1755	0.1628	0.0673
47	-0.188	0.5811	0.7481	0.9	0.9832
48	0.4783	-0.01606	-0.3464	-0.4454	-0.9504
49	0.07511	-0.546	-0.7696	-0.9475	-0.9733
50	3.3146	2.6146	2.6286	2.4441	1.6433
51	-0.9294	0.1915	1.2873	1.2787	2.0692
52	1.1978	0.1325	0.1046	0.1102	0.002473
53	0.4997	0.03316	-0.6037	-0.7244	-0.3759
54	1.8565	1.6598	1.2976	1.3476	1.0083
55	0.8216	0.5194	0.347	0.04161	-0.02684
56	-1.5568	-0.02376	-0.03862	-0.04119	0.4416
57	-0.4598	-0.01841	0.09416	0.01891	-0.2101
58	-1.1564	-0.4312	-0.4258	-0.03789	-0.1094
59	1.2283	1.6119	2.1409	2.0552	2.7392
60	0.7891	1.3044	1.8205	1.774	2.291
61	0.2474	-1.4464	-1.468	-1.5143	-1.3763
62	-0.321	-0.8513	-0.9428	-0.9316	-1.3709
63	-0.5606	0.6473	0.7464	0.5783	0.734
64	-1.6844	-0.9459	-1.1668	-1.2743	-0.4781
65	-0.9576	-0.7652	-0.7102	-0.827	0.3023
66	-0.2709	-1.1938	-1.2838	-1.2155	-1.3484
67	0.1894	1.7193	2.0363	2.1169	2.0011
68	1.2861	0.8402	0.6479	0.6392	0.6747
69	-1.5699	-1.0384	-0.3483	-0.9124	0.2037
70	1.3403	0.7437	0.4846	0.3073	-0.2702
71	0.2269	-1.3569	-1.526	-1.5174	-1.3252
72	-0.7197	-0.6461	-0.6909	-0.6675	0.1373
73	1.0121	0.3672	0.3586	0.3025	-0.2014
74	1.8077	1.6727	1.375	1.4862	1.0619
75	-0.6184	-0.9761	-0.5295	-0.4994	0.7423
76	1.0458	1.0636	1.0784	1.3268	1.8226
77	-0.2332	-0.1863	0.5716	0.4082	1.1004
78	-1.1638	-0.2192	-0.2574	-0.2785	1.3406
79	2.2849	1.6559	1.5226	1.6321	0.8969
80	-0.6003	-1.0918	-1.2375	-1.1958	-1.2189
81	-1.3871	-1.0924	-1.0975	-1.0145	-0.6558
82	1.7718	0.9375	0.8137	0.8297	0.3954
83	1.5104	1.1207	1.1668	0.9389	0.6728
84	1.6047	0.8382	0.7851	0.6698	0.5853
85	2.0708	2.0952	1.6531	1.6928	1.2413
86	2.4707	1.9557	1.4134	1.6403	1.0406
87	0.899	1.2733	1.3169	1.3135	1.771
88	1.5202	1.2764	1.2229	1.2079	0.6606
89	-0.1964	2.1807	2.2568	2.0397	1.0524
90	2.0984	2.4652	2.7165	2.6155	3.3373
91	0.5467	-0.807	-0.7108	-0.9768	-1.0153
92	1.0959	0.7243	0.614	0.587	0.3228
93	0.5819	0.3993	0.8548	0.8185	1.8509
94	1.4767	1.2177	1.0098	0.9078	0.3449
95	0.7079	-0.04465	0.0795	0.003066	-0.3761
96	2.5049	2.2302	1.9422	1.8437	1.5011
97	0.6511	1.3059	1.5382	1.4946	1.6892
98	2.2039	2.4587	2.5545	2.9	3.5433
99	1.5586	1.1684	1.0655	1.1113	0.5562
100	2.6653	1.4808	1.2668	0.9053	0.04746
101	0.1775	-1.2484	-1.3152	-1.3102	-1.2182
102	0.3859	1.0776	1.3076	1.1931	1.7067
103	-1.1403	-1.5709	-1.6769	-1.6315	-1.7125
104	-0.02574	-0.6946	-1.187	-1.2707	-1.4005
105	2.3125	1.7658	1.4748	1.4385	0.8317
106	2.454	1.5515	1.5816	1.533	1.1581
107	0.03192	0.5688	0.6511	0.7386	0.7248
108	1.8661	0.602	0.5881	0.614	-0.0549
109	0.9618	0.4812	-0.2009	-0.3553	-0.307
110	2.4256	2.1926	2.0471	1.7252	1.6573
111	-0.7214	-0.5573	-0.5032	-0.4005	0.3623
112	2.508	2.175	1.8924	1.9439	1.9625
113	0.9485	0.602	0.3793	0.3161	-0.1727
114	2.2435	1.6906	1.6649	1.6816	1.4699
115	0.8077	0.3825	0.3595	0.3232	0.7886
116	0.09232	0.3287	0.4626	0.4683	1.1779
117	0.5506	-0.4422	-0.393	-0.4169	-0.9675
118	2.2794	1.5628	1.4164	1.3009	1.2046
119	0.2177	0.5653	0.5518	0.5228	0.8828
120	4.0331	2.8249	2.6204	2.3073	1.2575
121	1.8529	1.1111	1.0418	0.8896	0.7748
122	-1.6109	-0.06913	0.2926	0.2278	-0.9841
123	0.007444	-0.3794	-0.7467	-0.6557	-0.9625
124	-0.6895	-0.5075	-0.2918	-0.3297	0.2741
125	2.278	1.3389	1.599	1.6063	0.7912
126	0.006336	-0.1508	-0.1425	-0.2682	-1.0214
127	1.2192	0.4784	0.3613	0.4895	0.1827
128	-0.5407	1.1579	0.9296	1.1692	1.825
129	2.2498	1.2602	1.303	1.1857	1.2652
130	1.3679	0.4888	0.02597	-0.06297	-0.208
131	0.9717	0.4114	0.08367	0.1169	-0.3496
132	-0.3872	-0.1697	-0.04021	-0.0409	0.8009
133	-1.5827	-1.3684	-1.1972	-1.2356	-1.397
134	1.0565	0.5309	0.3183	0.2182	-0.03921
135	1.1095	0.9302	0.6939	0.6646	0.3331
136	0.7797	0.3567	0.141	0.2467	-0.5723
137	1.7327	1.249	1.2384	1.3193	0.5286
138	0.231	-0.5897	-0.7142	-0.8094	-1.211
139	-1.7293	-1.3902	-1.3091	-1.414	-0.9546
140	2.7443	2.172	2.091	2.2385	1.2512
141	1.0246	0.2871	0.126	0.1946	-0.02803
142	2.8323	1.9902	1.8684	1.7975	1.5939
143	0.8766	0.1371	0.214	0.3111	-0.3031
144	2.5292	2.0485	1.7485	1.6696	1.5571
145	-1.0759	-0.02775	0.004338	-0.02524	0.8649
146	0.03922	1.0751	1.0341	1.105	0.76
147	1.7382	3.5021	4.0102	3.9037	4.0067
148	3.0546	2.3576	2.2208	2.0809	1.9455
149	0.1345	0.6702	0.6042	0.6286	1.7107
150	-0.5887	-0.8419	-1.1043	-1.1482	-1.4711
151	2.4258	2.0337	1.9309	2.0621	1.775
152	-1.4646	-1.0806	-0.898	-1.0748	-0.3918
153	1.7512	1.3025	1.0495	0.9208	0.8274
154	-0.1334	0.6117	0.4677	0.4228	1.0199
155	1.4172	1.0375	0.6843	0.8428	0.3577
156	-1.6768	-1.3082	-1.3612	-1.1518	-0.7685
157	0.1416	2.3678	2.8003	2.6655	2.1673
158	-0.3364	-0.07396	-0.4195	-0.00354	1.9745
159	1.5414	1.1809	0.9673	0.7218	1.2554
160	-1.1149	-0.5512	-0.4097	-0.5953	0.299
161	1.3698	1.0529	0.6581	0.6214	0.4961
162	0.8678	0.8811	1.2209	1.1308	0.6649
163	1.0295	0.9655	0.8639	0.7811	1.7784
164	1.954	1.3209	0.8025	0.782	0.913
165	-0.7128	-1.2175	-1.1958	-1.288	-0.5994
166	2.3859	2.0541	1.9096	1.9265	1.7497
167	2.7971	4.3328	4.3023	4.4485	4.9324
168	1.086	0.9296	0.6126	0.703	0.5356
169	0.5098	0.3641	0.4106	0.2512	1.2891
170	0.1068	-1.1261	-1.2166	-1.2628	-1.2056
171	1.2642	1.6595	1.9606	1.9907	3.5436
172	0.2456	-0.1005	-0.5565	-0.6973	-0.7838
173	-0.6999	1.249	1.4728	1.4975	2.0206
174	1.5916	1.7947	1.7532	2.0067	2.7878
175	2.6509	1.6399	1.2429	1.1391	0.7795
176	-0.9579	-0.5126	-0.4329	-0.5313	-0.2625
177	-1.1946	-0.997	-1.0743	-0.901	0.03249
178	2.9757	2.4151	2.1516	2.2218	2.3019
179	1.4361	0.631	0.6899	0.6722	0.5897
180	3.1626	2.4368	2.1989	2.2618	2.4003
181	3.7828	3.4105	3.0645	3.203	2.917
182	2.5908	2.4482	2.0471	2.3246	1.9884
183	0.9161	0.3391	0.1876	0.08375	-0.2881
184	-1.4228	-0.3122	-0.107	0.01414	0.5067
185	2.1344	1.6067	1.3602	1.3906	1.2926
186	0.8107	-0.1961	-0.3657	-0.371	-0.7486
187	3.198	2.7783	2.683	2.7736	2.5844
188	0.4783	-0.1102	-0.3482	-0.497	-0.2382
189	0.3353	2.6434	3.3371	3.224	2.2662
190	2.5897	1.4512	1.0246	0.8448	0.3643
191	0.08653	-0.7629	-1.1954	-1.2422	-0.7736
192	0.2825	-0.2955	-0.4967	-0.4703	-0.713
193	-1.1521	-1.0636	-0.9104	-1.0027	-0.338
194	-1.5849	1.1163	1.4115	0.7916	1.0947
195	-1.2492	-0.7011	-0.4429	-0.4466	-0.2782
196	2.5732	4.194	4.2807	4.3684	4.1222
197	2.3605	1.8038	1.6253	1.8496	1.6594
198	0.2844	0.05557	-0.131	-0.03883	-0.2119
199	1.4508	0.3838	0.1491	-0.2489	-0.1765
200	-1.2681	0.07359	0.6213	0.4148	0.2054
201	-1.5691	0.01404	1.1144	1.3947	-0.8411
202	0.8297	1.9306	1.7976	1.8971	1.5882
203	-0.2672	-1.159	-1.3003	-1.4526	-1.4424
204	1.2036	0.7004	0.6647	0.6594	0.3483
205	2.6285	1.9318	1.8157	1.9291	1.2122
206	1.0835	1.6168	2.1006	1.9745	2.274
207	2.8546	2.5845	2.8099	2.5874	3.8973
208	0.4143	0.3745	1.1212	0.7771	2.4404
209	-1.4583	-1.0752	-0.6596	-0.7686	-0.5995
210	-1.7314	0.07615	1.5271	1.8281	-1.0981
211	-1.1137	-0.7439	-0.6993	-0.6226	0.3429
212	-1.5889	-1.2672	-1.0855	-0.632	2.8291
213	-1.7803	-1.2225	-1.136	-1.2304	-1.0968
214	-0.096	0.8353	1.3372	0.8557	0.7086
215	-1.0977	0.06823	0.2585	0.5531	0.7009
216	2.5974	2.737	2.8056	2.5254	3.8206
217	-1.7159	-1.44	-1.4697	-1.4121	-1.2087
218	1.7309	0.4834	0.3983	0.1986	0.4813
219	2.424	1.7712	1.589	1.5024	1.0499
220	0.6261	0.8526	0.8899	0.7797	-0.1177
221	-0.6513	-0.1763	0.001743	0.1749	0.06052
222	-0.514	-0.00718	0.03221	-0.1203	0.2256
223	1.5358	1.1603	0.9754	0.735	0.787
224	-1.1635	-1.1141	-0.5208	-0.7058	0.1003
225	-0.9732	-0.5898	0.06283	-0.02281	0.7664
226	-0.3751	0.7277	1.5574	1.4265	-0.09131
227	3.933	3.5479	3.3025	3.2257	2.3951
228	-1.6358	-1.4379	-1.2529	-1.3377	-1.3479
229	2.2916	1.9562	1.5927	1.6421	1.3876
230	1.5274	0.3434	0.125	0.1548	-0.4429
231	0.2987	0.3587	0.8004	0.7615	1.9947
232	-1.6937	1.5836	1.5745	1.0464	-1.3595
233	0.5949	-0.04656	-0.4859	-0.8666	-0.3143
234	2.2385	1.8052	1.5623	1.6506	1.1643
235	3.2736	2.6177	2.458	2.4666	2.202
236	1.0372	0.2378	0.3165	0.2007	0.07802
237	1.6222	0.8327	0.4923	0.446	0.3744
238	-0.3236	0.1422	0.4818	0.3502	1.416
239	3.2769	2.1749	2.0529	1.7317	0.7426
240	1.3748	1.2231	0.9555	0.9545	0.6366
241	1.8218	1.0653	0.9365	0.7242	1.079
242	-0.04557	2.0638	3.0376	3.024	-0.4413
243	-0.9516	-0.9948	-0.4831	-0.4148	0.3457
244	-1.7974	-1.4446	-1.2898	-1.2959	-1.18
245	1.9376	0.9972	0.9726	0.9421	0.5342
246	2.8091	1.9727	1.8236	1.574	1.6588
247	2.75	1.9817	1.9138	2.0167	0.8273
248	2.3637	2.1913	1.9978	1.9123	1.8753
249	-1.6724	-1.5418	-1.5429	-1.5073	-0.916
250	2.6344	2.9234	3.1926	3.4444	3.8479
251	0.6079	-0.3357	-1.1166	-1.2938	-0.9208
252	0.8301	-0.5275	-0.6476	-0.5935	-0.8297
253	3.0597	1.146	1.0874	1.4501	0.6754
254	0.8576	1.1902	1.7214	1.438	2.415
255	2.0244	2.6603	2.8346	2.6733	3.4294
256	0.3223	-0.3421	-0.5726	-0.5254	-0.7246
257	0.6636	0.2115	-0.1326	-0.02942	-0.7073
258	-0.2185	0.817	1.1136	1.2503	1.7532
259	0.9017	0.6916	0.2972	0.297	0.543
260	0.2147	2.3365	2.9731	2.8358	2.1526
261	-0.4554	-0.9007	-0.8852	-1.0632	-0.6612
262	-0.2692	-0.5905	-0.5885	-0.5673	-1.1606
263	1.0357	0.2885	0.1961	0.2777	-0.1245
264	0.3459	-0.3783	-0.6403	-0.9663	-0.7865
265	0.7766	-0.01183	-0.101	-0.01507	-0.1663
266	1.2217	0.751	0.5842	0.4244	0.2682
267	0.9146	1.0845	0.6774	0.4727	0.2594
268	1.0554	-0.3544	-0.06414	-0.2489	-0.6257
269	3.1382	2.6818	2.4892	2.4917	1.8057
270	1.1967	0.05177	-0.1731	-0.2585	-0.2844
271	0.6765	0.2519	0.1742	0.1953	0.8873
272	2.4288	1.7646	1.5171	1.6794	0.548
273	-0.3109	-0.4793	-0.3799	-0.4523	-1.3289
274	-1.0807	-0.3608	-0.3041	-0.2472	-0.2628
275	0.02878	-0.8935	-1.1576	-1.2073	-1.4
276	-0.4006	0.3082	0.2484	0.2346	0.562
277	-1.2315	-0.6956	-0.06452	-0.06849	0.5212
278	-0.9143	-0.4417	-0.3022	-0.283	-1.1783
279	2.1424	1.4035	1.2163	1.0901	1.0713
280	-0.5158	-0.00092	-0.08275	-0.1695	0.1001
281	0.1918	-0.3232	-0.6626	-0.6758	-0.6879
282	1.6316	1.1917	0.8989	0.9459	0.4603
283	1.988	2.1041	2.3224	2.1685	1.5619
284	-1.0556	-0.2087	-0.0812	-0.3056	-0.4163
285	0.512	0.3309	0.08799	0.157	-0.2546
286	-0.1549	0.1005	0.4715	0.6395	1.1438
287	2.8481	2.3817	2.2675	2.208	1.9853
288	0.3495	0.01381	-0.2135	-0.252	0.6552
289	0.3823	0.6688	1.0395	1.0426	1.3462
290	1.2505	2.1238	1.9843	2.0882	3.2667
291	1.8913	-0.1539	-0.4529	-0.5949	0.01742
292	2.001	1.7598	1.5643	1.585	1.2528
293	-0.7114	0.1542	0.2584	0.8335	0.6536
294	-0.16	-0.4885	-0.8582	-0.9318	-1.1313
295	-0.4384	-0.1467	0.06596	-0.01739	0.2855
296	-1.7553	-1.5099	-1.4299	-1.4222	-1.3608
297	-0.2853	-1.0539	-1.2752	-1.2969	-1.3848
298	0.2008	2.9623	2.5366	2.7055	3.0081
299	1.5286	2.5344	2.5023	2.5695	3.7377
300	1.0213	0.3759	0.1917	0.3211	0.1823
301	1.0753	-1.3703	-1.4625	-1.4476	-1.4079
302	-1.6548	-1.312	-1.1608	-1.0608	-1.4142
303	3.4628	2.5956	2.0582	2.0647	2.462
304	2.1033	1.9221	1.4015	1.353	1.5389
305	-1.1135	1.4004	1.0535	1.3424	1.4134
306	-0.5538	-1.1796	-1.4749	-1.4918	-1.5978
307	1.7187	1.496	1.3111	1.3154	1.1219
308	-0.2324	0.007862	0.3563	0.2644	0.4183
309	2.1038	1.1926	1.3357	1.3691	0.9548
310	2.2536	0.9284	0.6136	0.6565	0.1415
311	0.2521	0.7176	0.7074	0.6569	1.8063
312	0.5587	-0.1516	-0.3514	-0.3262	-0.56
313	3.1181	2.5194	2.1234	2.2622	2.0544
314	2.2143	-0.1943	-0.3923	-0.7071	-0.9427
315	-1.8264	-1.2119	-0.96	-0.8015	-0.8134
316	-0.09177	-0.5734	-0.7133	-0.7221	-0.9233
317	0.5603	0.1237	0.07306	0.145	-0.7268
318	1.347	0.4667	0.4714	0.2103	0.2309
319	0.8909	0.9016	0.9328	1.3004	1.5011
320	-1.7372	-1.4593	-1.3459	-1.1704	-0.8334
321	0.9907	0.345	0.1619	0.1992	-0.1251
322	-0.1292	-1.2022	-1.2847	-1.2274	-1.5197
323	2.7885	2.2718	2.0888	2.1538	1.9685
324	0.006429	-0.7275	-0.7043	-0.7492	-1.1883
325	1.3893	1.5756	1.5831	1.5471	2.9044
326	-0.5234	-1.1068	-1.1747	-0.9958	-1.328
327	-1.6431	-1.2063	-1.2332	-1.1806	-1.2239
328	-1.7937	-1.4547	-1.4851	-1.3937	-1.3666
329	1.5575	1.2917	1.7597	1.6773	2.7557
330	-1.3202	-1.4047	-1.1696	-1.1673	-0.1223
331	1.6989	-0.09654	-0.428	-0.5468	-0.8648
332	0.839	1.3754	1.028	1.1439	0.332
333	3.1303	2.2034	1.7024	1.6177	1.4379
334	-1.634	-1.0602	-1.0066	-0.8493	-1.0491
335	-1.0429	0.07419	0.6076	0.7457	1.0434
336	-1.0346	-0.7082	-0.5908	-0.5481	-0.01732
337	0.2152	-0.9247	-0.9041	-1.0301	-1.0514
338	1.4746	1.4023	2.1444	1.8901	3.104
339	-0.06489	-0.7829	-0.6866	-0.9518	-1.0738
340	0.3282	1.0484	1.1291	0.9461	0.9647
341	-1.3057	-0.6833	-0.6624	-0.6397	0.08012
342	2.0049	1.9182	1.5944	1.547	0.9564
343	-0.9836	-0.8279	-0.4813	-0.671	-0.1893
344	-1.4209	-1.1189	-0.6542	-0.7155	0.02731
345	1.9164	1.267	1.1356	1.1995	0.6651
346	0.1095	-0.6711	-0.8775	-1.0489	-0.8888
347	2.6374	2.2142	1.9822	1.8747	1.7102
348	-0.4353	-0.8508	-1.0827	-1.1629	-1.4061
349	-1.7117	-1.1804	-0.8358	-0.7592	-0.7707
350	1.0825	-0.3145	-0.6565	-0.7541	-0.1843
351	3.0751	2.495	2.2828	2.278	1.9246
352	0.4959	0.3976	0.5503	0.6317	-0.3625
353	2.5698	2.131	1.6548	1.5871	1.278
354	1.0215	0.5277	0.4606	0.4947	0.1691
355	0.2106	0.1927	0.6491	0.6163	1.3166
356	1.1961	1.0677	0.8145	0.5867	0.4732
357	0.5389	-0.7615	-0.9344	-1.0396	-0.9507
358	0.6533	0.06838	-0.1304	-0.193	-0.4634
359	1.1213	-0.3418	-0.3825	-0.4939	-0.8497
360	-0.1439	-0.08514	-0.04597	0.06776	1.1843
361	2.3584	1.774	1.7193	1.5271	1.2113
362	2.2501	1.3532	1.1664	1.0406	1.434
363	0.886	-0.00542	-0.3534	-0.2121	-0.8139
364	1.1704	1.3916	1.2645	1.4055	3.4946
365	-0.1166	-0.4818	-0.7957	-0.7332	-0.7434
366	0.5561	-0.5082	-0.4819	-0.4939	-0.8533
367	1.0348	0.3837	0.2628	0.3485	0.003607
368	-1.4396	-0.5896	-0.03219	0.2072	1.4042
369	0.8217	0.8504	0.9123	0.9117	1.8133
370	1.8133	1.1595	1.0571	0.8911	0.5612
371	3.0575	2.445	2.7797	2.7763	3.7063
372	1.6419	1.0662	0.7823	0.843	0.6149
373	-0.4438	-0.1096	0.1544	0.376	0.8819
374	0.6936	-0.7027	-0.3835	-0.5393	-0.4831
375	-0.8902	1.0723	1.118	1.1492	1.2787
376	1.9687	1.4903	2.2454	2.052	3.186
377	-0.2166	0.4375	0.09889	0.4676	1.1875
378	1.8317	1.8523	1.313	0.4294	0.4393
379	-0.8999	-0.9043	-0.2928	-0.3397	0.6401
380	1.8644	1.0765	0.7646	0.5899	0.4238
381	0.6324	-0.6454	-0.7631	-0.826	-1.3526
382	0.6393	-0.07571	0.08979	-0.09904	-0.5661
383	1.078	-0.3972	-0.3851	-0.4603	-0.3699
384	-1.5804	-1.4672	-1.3707	-1.5002	-0.05202
385	2.0738	1.5454	0.966	0.9272	1.0329
386	1.8097	1.3012	1.6416	1.499	2.8883
387	0.1753	-0.2557	-0.2969	-0.3263	-0.8601
388	0.04821	-0.4789	-0.5554	-0.5269	-0.7438
389	1.1846	1.5689	2.1707	2.0166	2.788
390	1.3935	0.3903	0.2531	0.2671	0.08638
391	1.495	1.0741	0.8161	0.7116	0.6867
392	0.594	0.2687	0.1072	0.003785	-0.2842
393	1.9642	2.087	1.9812	1.8001	2.8052
394	-0.9337	-1.2587	-1.4626	-1.469	-1.61
395	2.0848	1.3258	0.7899	0.5512	0.1133
396	1.2131	0.7155	0.5736	0.4838	-0.217
397	-0.2748	-0.6156	-0.6196	-0.7104	-1.1836
398	0.6075	-0.09458	-0.04785	0.05529	0.1081
399	2.0618	2.0493	1.9781	1.7826	2.559
400	1.2047	0.4962	0.2136	0.1712	0.219
401	0.4609	0.6518	0.9314	0.782	1.7989
402	-0.9171	-0.1903	-0.05654	0.2516	0.445
403	-1.6018	-1.3042	-1.0856	-1.2185	-0.8441
404	-0.7808	-0.3846	0.3947	0.09025	0.3547
405	0.4137	-0.1126	-0.7352	-0.8716	-1.2111
406	1.8281	1.1275	1.037	1.0228	0.8624
407	0.2317	-0.06253	-0.2982	-0.317	-0.6506
408	-0.7998	1.1331	1.098	1.2121	1.6258
409	-1.4746	-1.2689	-1.1773	-1.2002	-1.1143
410	0.2103	0.3044	0.6852	0.4263	1.472
411	0.03167	0.1332	0.4854	0.4244	1.3173
412	0.4284	-0.5188	-0.2278	-0.398	-1.0914
413	0.5526	0.09976	-0.1375	-0.189	-0.4013
414	0.2808	-0.4697	-0.663	-0.7942	-0.5129
415	0.8993	1.303	1.4865	1.2354	2.0784
416	1.2097	1.4899	1.557	1.5933	1.7084
417	-0.9066	-0.1383	0.08338	0.0573	0.2268
418	0.81	0.3482	0.146	0.2514	-0.1563
419	-1.1376	-0.9159	-0.5295	-0.4669	-0.3004
420	1.779	1.192	1.0658	1.0234	0.7748
421	-0.7449	-1.0105	-1.2331	-1.2298	-1.5249
422	-0.9147	-0.9477	-1.1033	-1.1213	-0.5841
423	-0.8304	-0.1629	0.08316	0.05912	-0.1291
424	-1.393	-1.0791	-0.5654	-0.8778	0.04308
425	-1.7594	0.4056	0.706	0.807	0.9798
426	0.6269	0.1786	0.1858	0.09941	-0.8067
427	2.9015	2.4948	2.4313	2.4988	1.8049
428	-0.1396	-0.8643	-1.1445	-1.2148	-1.434
429	0.7097	1.3451	1.8373	1.7038	2.1973
430	-0.523	-0.2155	-0.1349	-0.141	0.1391
431	2.7516	1.9376	1.6351	1.3709	2.1872
432	-1.3484	-1.6514	-1.6545	-1.6245	-1.593
433	0.4911	-0.1905	-0.3145	-0.1442	-0.6611
434	-1.7772	-1.3212	-1.0333	-1.073	-1.1113
435	-1.2116	-1.1805	-0.9556	-1.0507	-0.2876
436	1.4744	1.7151	1.6754	1.826	2.3318
437	-1.5682	-1.4947	-1.0167	-1.1406	-0.5217
438	0.6791	-0.04115	-0.2716	-0.2719	-0.387
439	1.5034	0.6126	0.6117	0.7113	0.9038
440	1.1935	3.0076	3.2784	3.1446	3.1836
441	-1.4232	-1.3567	-1.3479	-1.1887	-0.6762
442	1.2854	1.2471	1.4345	1.3082	2.2469
443	-0.5438	0.1714	0.5554	0.1658	0.4258
444	-1.5056	-1.4684	-1.4754	-1.4586	-0.4818
445	-0.296	-0.9576	-0.908	-1.1185	-1.2946
446	-0.3081	-0.4029	-0.3479	-0.6195	-0.878
447	-0.7965	-0.3955	-0.6339	-0.5249	-1.1111
448	-1.7206	-1.5564	-1.4751	-1.4698	-1.2498
449	-0.5916	-0.8732	-1.0026	-0.9658	-1.3904
450	-0.0932	-0.6965	-1.1566	-1.2987	-1.5399
451	-0.5212	-0.09275	0.1303	0.4716	-1.1213
452	-1.5733	1.2327	0.8319	1.4272	1.35
453	1.7155	1.228	0.9586	1.01	0.7491
454	0.8453	0.09919	-0.199	-0.234	-0.6017
455	-0.6602	0.2191	0.3637	0.3027	0.2618
456	1.6185	1.2617	0.9893	1.0687	0.4813
457	1.6166	0.8881	0.749	0.818	-0.2394
458	-0.05308	0.7174	0.9742	0.9223	0.84
459	-0.4688	-1.0957	-1.3615	-1.4718	-1.1834
460	-0.09913	-0.7251	-0.8433	-0.9545	-1.0636
461	-1.6384	0.1209	0.1134	0.2027	0.006721
462	-1.1777	-0.887	-1.0515	-0.6451	-0.0453
463	2.3769	1.995	1.8936	1.9122	1.7507
464	1.2903	0.875	0.4231	0.4482	0.09374
465	2.0546	1.7736	1.4119	1.398	0.7562
466	1.0005	0.4613	0.2362	0.2154	-0.2343
467	0.3813	1.7732	2.9069	2.9077	3.3125
468	-0.09636	1.0173	0.7596	0.842	2.1476
469	1.1409	-0.1443	-0.1518	-0.2816	-0.1191
470	0.428	-0.4465	-0.6146	-0.7296	-1.0461
471	1.414	1.9732	2.0467	1.8764	2.0745
472	-0.1188	-0.7488	-0.6524	-0.7151	-1.0858
473	-0.03198	-0.9943	-0.8801	-1.3274	-1.4204
474	1.9826	1.2359	0.9334	0.9187	0.7168
475	0.8246	0.008645	-0.346	-0.3792	-0.3467
476	-0.7804	-1.3231	-1.5356	-1.5262	-1.5526
477	-1.1309	-1.0919	-1.1158	-1.0685	-1.4208
478	-0.2109	0.1922	0.2584	0.4106	0.8769
479	-0.3274	0.748	1.0016	1.1413	0.8577
480	1.6296	1.0133	0.8284	0.9063	0.6019
481	-0.9567	-0.5249	-0.4441	-0.4606	-0.526
482	0.009373	-0.2266	-0.3481	-0.2868	-0.6144
483	-0.5621	-0.8632	-1.1353	-1.1166	-1.2521
484	0.5249	0.3034	0.299	0.4794	-0.8764
485	-1.34	-1.3559	-1.0431	-1.1806	-0.2419
486	-0.59	-0.8943	-1.163	-1.1237	-1.261
487	0.2924	0.7298	0.5198	0.9785	2.6951
488	0.9128	0.8657	0.8334	0.6383	0.01613
489	-0.5057	-0.7679	-0.04252	-0.1922	0.5466
490	0.2152	0.6458	0.8262	0.9265	0.7019
491	1.7	0.8711	0.7061	0.5941	0.1868
492	-1.3642	-0.7972	-0.6632	0.05784	3.7472
493	-0.4232	-0.3743	0.259	0.2978	1.3375
494	1.3241	1.1858	1.073	0.9685	0.4852
495	0.987	0.1999	0.4437	0.5425	-0.07696
496	0.02026	0.08892	-0.8209	-1.4516	-1.5769
497	-1.7191	-1.5806	-1.5496	-1.5184	-1.199
498	1.706	1.2312	1.0713	0.9488	0.8223
499	-1.2835	-0.4145	-0.04516	0.0503	1.0481
500	-0.0523	0.2538	0.3504	0.4135	0.7951
501	-0.252	-0.7273	-0.749	-0.7849	-1.0817
502	-0.7798	-0.3461	0.2779	-0.09864	0.9747
503	2.109	1.8713	1.6096	1.5834	1.5301
504	1.3941	1.9434	2.0443	1.8594	2.0995
505	0.2927	1.6789	1.4796	1.7806	2.0081
506	0.09933	0.4523	0.4177	0.2606	0.9456
507	0.3532	0.9592	0.9984	0.9275	2.2625
508	-1.5308	-1.5034	-1.5026	-1.4172	-1.1066
509	0.3049	1.1186	1.2215	1.1525	1.2032
510	0.8002	1.3534	1.3825	1.3807	1.7956
511	1.026	0.5915	0.4552	0.5431	0.4279
512	-1.71	-1.5029	-1.3442	-1.32	-1.2742
513	-1.0311	-0.937	-0.7534	-0.9159	0.0898
514	-0.117	0.2469	0.1281	0.3289	0.6772
515	1.1305	1.0242	1.149	1.2704	2.1382
516	-0.5243	-1.265	-1.3176	-1.1052	-1.2422
517	-0.9596	-0.6965	-0.5424	-0.3685	0.03552
518	-0.00502	-0.00012	0.1704	0.2382	0.7579
519	-1.8246	-1.3688	-1.0375	-0.9359	-1.2615
520	1.6388	0.1213	0.2087	0.02932	-0.3633
521	-1.0103	0.1285	0.0676	0.1526	-0.7005
522	1.3009	0.8746	0.7238	0.5791	-0.1502
523	-1.9143	-1.1698	-0.913	-0.3447	-0.3902
524	1.6094	1.4363	1.4492	1.17	0.9189
525	3.1847	2.7616	2.3204	2.2862	2.3078
526	-1.8497	0.8245	0.4998	0.4839	-1.1442
527	0.8205	0.2377	0.03937	-0.2061	-0.3163
528	0.5881	0.1957	-0.2158	-0.08259	-0.1873
529	-1.145	-1.5387	-1.6009	-1.5598	-1.6946
